# Supplementary material for: Effects of chitosan oligosaccharide on the growth performance, antioxidant capacity, immune function, intestinal digestive capacity and morphological structure in growing female minks
Source: PLoS One. 2025 Sep 19;20(9):e0332818. doi: 10.1371/journal.pone.0332818 (PMC12448979; doi:10.1371/journal.pone.0332818)
Supplement: S1 Data — (XLSX) [file pone.0332818.s001.xlsx]

## Sheet: Growth performance
week 1-4	week1 BW	ADG	ADFI	F/G	week5-8	week5 BW	ADG	ADFI	F/G	week 1-8	week8 BW	ADG	ADFI	F/G
1-1	910	11.7857	150.809	12.7959			4.10714	134.786	32.8175		1355	7.94643	142.798	17.9701
1-2		9.64286	151.114	15.671		1180	3.92857	131.464	33.4635		1290	6.78571	141.289	20.8215
1-3	940	11.4286	152.609	13.3533			4.82143	137.323	28.4818				144.966	17.842
1-4	980	6.78571	159.768			1170	3.75	122.6	32.6933		1275	5.26786	141.184	26.801
1-5	910	8.92857	134.441	15.0574		1160	4.28571	137.759	32.1438		1280	6.60714	136.1	20.5989
1-6	990	8.21429	149.123	18.1541		1220	2.85714	129.405	45.2916		1300	5.53571	139.264	25.1573
1-7	930	8.57143	138.168	16.1196		1170	3.75	144.359	38.4958		1275	6.16071	141.264	22.9297
1-8		9.28571	144.277	15.5376		1130	3.75	132.314	35.2836		1235	6.51786	138.295	21.2179
1-9	920	11.0714	152.195	13.7467		1230	3.39286	149.927	44.1891		1325	7.23214	151.061	20.8875
1-10	950	9.64286	125.132	12.9766		1220	2.85714	142.409	49.8432		1260	5.53571	133.77	24.165
2-1	980		148.705	14.3577		1270	3.92857	137.541	35.0104		1380	7.14286	143.123	20.0372
2-2	900	10.7143	142.55	13.3047		1200	3.57143	138.486	38.7762		1300	7.14286	140.518	19.6725
2-3		12.5	153.695	12.2956		1230	4.10714	154.655	37.655		1345	8.30357	154.175	18.5673
2-4	920	12.8571	167.65	13.0394		1280	3.21429	139.818	43.499		1370	8.03571	153.734	19.1314
2-5	950	14.2857	163.014	11.411		1350	2.14286	138.423			1410	8.21429	150.718	18.3483
2-6	990	13.5714	165.795	12.2165		1370	3.21429	145.105			1460	8.39286	155.45	18.5217
2-7	910	11.7857	140.955	11.9598		1240	5.17857	138.118	26.6711		1385	8.48214	139.536	16.4506
2-8	920	13.9286	179.241	12.8686		1310	4.10714		40.548		1425			19.1718
2-9	900	12.5	162.127	12.9702		1250	3.21429	137.323	42.7226		1340	7.85714	149.725	19.0559
2-10	990	7.14286	145.395	20.3554			5.17857	155.745	30.075		1335	6.16071	150.57	24.4404
3-1	910	9.64286					5.17857	166.641	32.1789		1325	7.41071		23.9098
3-2		10.7143		11.5873		1190	2.67857	132.395	49.4276		1265	6.69643		19.1554
3-3	910	10	159.9	15.99		1190	2.5	138.082	55.2327		1260	6.25	148.991	23.8385
3-4	960	9.64286	153.45	15.9133		1230	5.89286	154.982	26.2999		1395	7.76786	154.216	19.8531
3-5	930	10.3571	144.295	13.932		1220	5	154.509	30.9018		1360	7.67857	149.402	19.457
3-6	980	9.82143	163.795	16.6774		1255	4.28571	133.536	31.1585		1375	7.05357	148.666	21.0767
3-7	960	11.7857	144.277	12.2417		1290		112.777			1315	6.33929	128.527	20.2747
3-8	950	10.7143	156.114	14.5706		1250		145.768			1230		150.941
3-9	900	13.2143	152.109	11.511		1270	3.92857	143.905	36.6302		1380	8.57143	148.007	17.2675
3-10		17.8571	164.818			1260	5.71429	133.277	23.3235		1340		149.048
4-1	970	11.0714	160.209	14.4705		1280	2.14286	118.168	55.1452		1340	6.60714	139.189	21.0664
4-2	910	8.57143	139.909	16.3227		1150	4.46429	126.827	28.4093		1275	6.51786	133.368	20.462
4-3	990	10	159.586	15.9586		1270	5.89286	153.232	26.003		1435	7.94643	156.409	19.6829
4-4	950	9.28571	146.336	15.7593		1210	3.03571	135.491	44.6323		1295	6.16071	140.914	22.8729
4-5	890		144.182			1100	5.53571	141.141	25.4964		1255	6.51786	142.661	21.8878
4-6	900	7.85714	135.636	17.2628		1120	3.92857	132.92	33.8342		1230		134.278	22.7866
4-7	910	10	149.645	14.9645		1190	6.25	144.359	23.0975		1365	8.125	147.002	18.0926
4-8	950	11.0714	157.782	14.2513		1260	3.39286	134.22	39.5596		1355	7.23214	146.001	20.1878
4-9	900						1.07143
4-10	1000	10.7143	144.805	13.5151		1300	3.21429	106.268	33.0612		1390	6.96429		18.0257
5-1	950	11.4286	152.932	13.3815		1270	3.57143	148.005	41.4413		1370	7.5	150.468	20.0624
5-2	930	8.92857	139.1	15.5792		1180	3.57143	159.977	44.7936		1280	6.25	149.539	23.9262
5-3	920	9.28571	153.586	16.5401		1180	2.85714	129.173	45.2105		1260	6.07143	141.38	23.286
5-4	930	7.85714	141.686	18.0328		1150	4.82143	143.591	29.7818		1285	6.33929	142.639	22.5007
5-5		10.3571		15.9394		1340	4.28571	142.255	33.1927		1460	7.32143	153.67	20.9891
5-6		10.3571		17.0278		1320		154.623	21.6472		1520	8.75		18.9132
5-7	980		143.2			1200	4.10714	147.973	36.0281		1315	5.98214	145.586	24.3368
5-8		10.7143	163.077	15.2205		1310	4.10714	135.436	32.9758		1425	7.41071	149.257	20.1407
5-9	970	8.57143	145.505	16.9755		1210	5.17857	133.386	25.7574		1355	6.875	139.445	20.283
5-10	960		146.936			1130		121.895			1150
6-1	980	8.21429		20.383		1210	2.85714	134.927	47.2245		1290	5.53571	151.18
6-2	920	7.85714	121.877	15.5117		1140	3.21429	129.627	40.3285		1230			22.7165
6-3	970	9.64286	155.632	16.1396		1240	5.35714	134.009	25.015		1390	7.5	144.82	19.3094
6-4		9.28571	155.909	16.7902		1260	4.10714	138.964	33.8346		1375	6.69643	147.436	22.0172
6-5	890	8.21429	142.227	17.3146		1120	4.64286	137.305	29.5733		1250	6.42857	139.766	21.7414
6-6	930	11.4286	166.682	14.5847		1250	2.85714	145.623	50.968		1330	7.14286	156.152	21.8613
6-7	940	7.5	131.159	17.4879		1150	4.82143	131.032	27.177		1285	6.16071	131.095	21.2793
6-8			162.991			1250	5.53571	143.041	25.8396		1405	6.42857	153.016	23.8025
6-9	930		126.85				2.14286	125.968
6-10	970	11.4286	134.695	11.7859		1290	2.67857	152.782			1365	7.05357	143.739	20.3781

## Sheet: Fur and intestinal development
	Body length	Fresh pelt length	Fresh pelt weight	Intestinal length	Intestinal weight	Intestine length-to- body length ratio
1-1	39.25	43.61	0.38	160	43.7	4.07643
1-2	40.14	41.3	0.37		36.5	3.58744
1-3	41	41.44		158	44.2	3.85366
1-4	38.51	42.72	0.34	168	46.3	4.3625
1-5	40.02				47.2	3.64818
1-6	42.15		0.45	152		3.60617
1-7	41.17	43.64	0.45	154	47.9	3.74059
1-8	38.75	42.55	0.39	164		4.23226
2-1	39	47.62	0.49	168	53.6	4.30769
2-2	41.24	45.83	0.52	174		4.2192
2-3	42.07	45.31	0.47	162	50.3
2-4	40.36	45.72		176	45.2	4.36075
2-5	40.28	43.66	0.42	174	46.3	4.31976
2-6	39.56			182	47.2	4.60061
2-7	41.72	47.21	0.48	176	42.3	4.2186
2-8	40.31		0.41		43.4	4.51501
3-1	41.05	49.21	0.44	154		3.75152
3-2	42.06	42.66	0.42	166	44.5	3.94674
3-3	41.14	49.42	0.47	168	46.1	4.08362
3-4	42.71	44.62	0.43	164	43.4	3.83985
3-5	40.66	49.67	0.45	170	45.2	4.18101
3-6	39.85	43.61		158	42.6	3.96487
3-7	40.07	42.55		154	44.5	3.84327
3-8	41.23	44.36	0.41	164	49.6	3.97769
4-1	41.52	50	0.45	172	45.6	4.14258
4-2	38.66	43.62	0.41	158	39.2	4.08691
4-3	42.06	47.85	0.45	166	42.1	3.94674
4-4	38.69	41.27		174	43.7	4.49729
4-5	42.71	49.01	0.51	182	46.2	4.2613
4-6	35.67			164	43.8	4.5977
4-7	41.54	45.03	0.42	182	47.2	4.38132
4-8	40.09	46.33	0.45	166		4.14068
5-1	40.25	47.68	0.42	158	44.5	3.92547
5-2	41.34	45.27	0.44	164	49.6	3.9671
5-3	40.08	47.82	0.46	176	50.1	4.39122
5-4	41.26	46.52	0.41	182	48.5	4.41105
5-5	39.62	43.27	0.36	172	45.6	4.34124
5-6	42.11	46.88	0.43	168	42.7	3.98955
5-7	37.36	43.79	0.41	174	44.1	4.65739
5-8	38.62	45.68	0.39	166	38.6	4.29829
6-1	41.32	46.51	0.44	158	37.8	3.82381
6-2	37.55		0.37	168	42.7	4.47403
6-3	39.62	45.47	0.43	174	43.8	4.39172
6-4	42.58	48.46	0.46	176	44.2	4.1334
6-5	40.36	47.34	0.45	168	44.2	4.16254
6-6	41.25	45.33	0.34	172	49.8	4.1697
6-7	39.06	45.41	0.39	168	46.1	4.30108
6-8	40.25	46.29	0.44	160		3.97516

## Sheet: Immune indices
	IgA	IgM	IgG	C3	C4
1-1	725.686	1643.46	13.778	107.604	98.6855
1-2	689.539	1539.64	15.9801	110.905
1-3	677.132	1570.96	16.3945	109.964	96.546
1-4	605.415	1332.39	17.7287	113.394	93.3353
1-5	563.564	1631.9	15.8874	118.464	96.5676
1-6	638.649	1588.24	17.3544	106.174	101.723
1-7	661.17	1717.29	18.2107	122.31	93.7896
2-1	712.157	1858.51	24.0185	115.962	104.636
2-2	805.808	1701.35	20.5225	109.82	105.894
2-3	728.697	1753.39	18.9101	111.195	98.0264
2-4	733.787	1742.9	19.0775	123.517	99.8744
2-5	709.771	1671.65	19.7489	113.95
2-6	714.973	1513.19	18.0399	133.435	101.875
2-7	727.75	1753.06	20.7628	121.032	103.585
3-1	721.65	1778.37	19.1741	122.34
3-2	642.982	1755.09	19.4437	120.104	101.918
3-3	646.587	1655.38	19.1846	110.528	109.886
3-4	691.307	1504.68	18.6994	126.419	100.793
3-5	656.213	1674.31	17.9394	125.337	100.891
3-6	692.065	1516.41	16.2315	112.605	106.09
3-7	709.771	1731.93	18.7223	115.859	101.269
4-1	738.285	1788.61	16.8442	127.95	103.628
4-2	608.22	1533.18	18.351	130.246	100.793
4-3	618.437	1615.44	18.0481	109.849	106.155
4-4	643.309	1620.04	18.2107	106.331	103.412
4-5	638.567	1572.1	17.1198	100.143
4-6	685.841	1582.04	18.9247	111.674	100.491
4-7	724.053	1714.43	19.3509	126.267	106.057
5-1	725.686	1660.18	20.5289	120.224	96.6109
5-2	689.539	1633.71	20.0367	110.499
5-3	677.132	1425.34	17.8206	109.214	105.829
5-4	605.415	1606.57	14.2934	114.8	102.026
5-5	659.433	1574.54	17.7083	124.304	102.557
5-6	638.649	1578.29	15.7535	105.632	109.941
5-7	661.17	1789.46	20.4512	126.557	98.156
6-1	723.71	1690.32	20.7368	132.873	105.764
6-2	673.46	1778.37	19.7532	119.641
6-3	627.012	1484.65	18.4379	117.07	103.119
6-4	639.465	1494.89	17.5982	115.138	97.5401
6-5	666.557	1553.73	17.4558	106.76	103.856
6-6	610.628	1451.65	15.9545	100.283	97.3456
6-7	697.467	1795.1	20.3198	122.4	102.427

## Sheet: serum antioxidant capacity
	T-AOC	SOD	MDA	GSH-PX
1-1	4.07	47.4937	19.0425	6277.45
1-2	4.93333	56.8228	22.4147	5862.83
1-3	5.42667	54.2785	11.224	5021.13
1-4	7.64667	43.2532	21.7152	4780.65
1-5	2.96		15.8951	6401.84
1-6	6.41333	51.7342	19.9667	5883.56
1-7	5.67333	61.9114	18.2431	6107.46
1-8	4.68667	58.519	11.7735	5974.78
2-1	4.19333	61.0633	15.5704	6613.3
2-2	4.81	64.4557	10	6339.65
2-3		65.3038	14.2215	6235.99
2-4	5.30333	66.1519	10.6495	6555.25
2-5	6.29	68.6962	9.65029	6571.84
2-6	5.67333	65.3038	11.8984	5332.1
2-7	6.29	57.6709	10.4746	6318.92
2-8	5.92	55.9747	8.57619	6526.23
3-1			12.1982	6563.55
3-2	7.64667	72.0886	11.4488	6231.85
3-3		55.1266	12.6728	5750.88
3-4	5.67333	68.6962	12.2231	6501.35
3-5	6.04333	55.9747	9.10075	6464.04
3-6	5.30333	59.3671	11.5487	6953.3
3-7	4.07	67	9.75021	5987.22
3-8	5.05667	52.5823		6289.89
4-1		53.4304	16.3447	5730.15
4-2	6.53667	56.8228		5688.68
4-3	5.92		12.5729	6385.26
4-4	6.16667	50.038	12.4979	6070.14
4-5	4.31667	58.519	12.6228	6306.48
4-6	5.55		9.95004	6012.09
4-7	2.59	60.2152	14.1216	7280.85
4-8	6.53667	55.1266	11.9234	6513.79
5-1	4.31667		9.82515	5593.32
5-2	6.41333	61.0633		5589.17
5-3	5.42667	58.519	10.1249	6219.41
5-4	5.05667	58.519	19.8418	6215.26
5-5	5.18	59.3671	12.0483	5336.25
5-6	5.67333	55.1266	12.6978	7392.8
5-7	6.66	66.1519	14.6711	6729.4
5-8	4.81		12.348
6-1	7.52333		14.2964	6335.5
6-2	6.41333	55.9747		5278.2
6-3		48.3418	11.6236	5153.82
6-4	2.22	52.5823	20.8909	6559.4
6-5	5.67333	55.9747	9.60033	7081.83
6-6	4.44	64.4557	16.4696	5999.65
6-7	6.29	59.3671	11.0741	6642.33
6-8	4.93333		11.149	5647.22

## Sheet: Digestive enzyme activities
	LPS	Trypsin	AMS
1-1	6.62357		2.67723
1-2		594.045	2.10147
1-3	5.82986	744.23	2.66471
1-4	20.766	1232.39	2.72628
1-5	2.7572	697.54	2.77882
1-6	9.15219	790.232	3.10748
1-7	19.6331		2.4448
1-8	10.6821	646.684	2.90416
2-1	7.77841	1264.25	2.2067
2-2	8.84401	1305.05	3.69394
2-3	11.1644	1249.6	3.41272
2-4	8.23377	781.711	2.33627
2-5	9.36936		2.74127
2-6	13.6954	1493.91	2.98954
2-7		1421.55	2.29641
2-8	13.9915	824.663	2.75353
3-1	14.7166	1008.48	2.82312
3-2	14.9392		2.27356
3-3	17.758	986.566	2.30597
3-4	5.67622	1171.6	2.34848
3-5	7.88703	984.785	2.99594
3-6	6.87754	1218.09	3.20416
3-7	6.86674	1270.5	3.13575
3-8	14.638	1183.34	2.67449
4-1	13.1415		2.43025
4-2	15.6193	992.652	2.63259
4-3	16.6985	1055.39	2.44159
4-4	7.44481	1379.06	2.6655
4-5	10.3568	1715.45	2.66221
4-6	13.0412	1223.66	3.08015
4-7	8.24052	1496.03	2.30752
4-8	13.8119	829.931	2.45308
5-1	9.62429		3.27932
5-2	10.4273	934.336	2.48709
5-3	12.5149	856.506	2.56643
5-4	7.69732	863.134	1.95143
5-5	16.3365	1071	2.68458
5-6	7.21711	1009.68	2.62437
5-7	12.713	1135.26	2.7674
5-8	10.6715	867.795	2.46666
6-1	15.0378	1036.96	2.75162
6-2	12.2932	1250.14	2.89319
6-3	12.8077	720.024	2.71633
6-4	9.48877	1064.6	2.72142
6-5	6.56008	1005.35	2.18706
6-6	14.3469	1730.82	2.70111
6-7	12.2777	861.198	2.58206
6-8	11.6965	1058.32	2.96588

## Sheet: jejunal morphology
	Villus Height	Crypt Depth	VCR
1-1	904.411	416.236	2.17283
1-2		443.88	2.21558
1-3	862.178	434.796	1.98295
1-4	957.052	441.872	2.1659
1-5	903.667	424.968	2.12644
1-6	916.152	410.54	2.23158
1-7	933.616	435.616	2.14321
1-8	974.966	426.17	2.28774
2-1	1169.71	409.176	2.8587
2-2	984.939	397.93	2.47516
2-3	1055.16	411.418	2.56469
2-4	1174	421.324	2.78645
2-5	902.07	417.748	2.15936
2-6	909.534	415.084	2.1912
2-7	939.167	427.222	2.19831
2-8	958.542	419.696	2.2839
3-1	926.388	396.462	2.33664
3-2	1199.42	420.548	2.85203
3-3	1178.46	414.422	2.84361
3-4	1107.7	442.698	2.50215
3-5	956.572	394.614	2.42407
3-6	952.112	410.762	2.31792
3-7	1048.36	415.077	2.52571
3-8	1041.19	425.986	2.44418
4-1	937.95	414.46	2.26307
4-2	1001.65	423.238	2.36664
4-3	1036.8	401.608	2.58162
4-4	944.956	415.846	2.27237
4-5	930.36	418.134	2.22503
4-6		419.088	2.16691
4-7	917.832	422.536	2.1722
4-8		417.484	2.18827
5-1	911.868	395.962	2.30292
5-2		411.972	2.20067
5-3		408.072	2.22733
5-4	940.968	440.982	2.1338
5-5	1028.74	414.606	2.48125
5-6	934.106	404.848	2.3073
5-7	951.4	405.014	2.34905
5-8	917.24	423.524	2.16573
6-1	1089.93	403.459
6-2	930.814	423.751	2.19661
6-3		398.478	2.2447
6-4	1000.71	412.604	2.42535
6-5	1078.79	406.938	2.651
6-6	934.134	401.766	2.32507
6-7	973.766	420.846	2.31383
6-8	938.352	429.61	2.18419

## Sheet: jejunal mucosal antioxidant 
	T-AOC	SOD	MDA	GSH-PX
1-1	0.982086	43.6617	1.31993	21.4538
1-2	1.38644	48.4457	1.70554	22.4752
1-3	1.37115	45.9444	1.12446	18.3829
1-4	0.811632	49.244	1.23001	19.2577
1-5	1.05144	38.4309	0.989411	14.1657
1-6	0.981911	35.8667	1.98624	19.5862
1-7	1.92676	52.9161	1.06366	15.3511
1-8	0.999696	41.5392	1.02699	15.8007
2-1	0.99542	39.9823	0.521299	20.3386
2-2	1.04862	49.4259	1.36612	27.1336
2-3	2.27935	45.1486	0.540307	20.4798
2-4	1.48209	38.7182	1.16339	24.4634
2-5	2.0128	65.4549	1.31822	29.0714
2-6	0.952161	55.9263	1.08846	26.9813
2-7	1.52341	49.7382	0.984644	27.2233
2-8	1.66469	57.6941	1.15626	27.8982
3-1	1.51675	42.7124	1.17695	26.7587
3-2	1.39865	54.5779	1.16146	21.535
3-3	1.28576	46.235	0.989637	24.604
3-4	1.59275	65.5247	1.11901	26.2385
3-5	1.60718	59.0263	0.966669	30.1201
3-6	1.7503	81.9465	1.128	31.6425
3-7	0.876437	63.6165	0.927979	30.4407
3-8	0.536997	37.3549	0.895313	25.8311
4-1	0.670066	49.2445	0.643642	20.3522
4-2	1.95057	41.4504	0.989971	29.6471
4-3	1.17798	42.3865	1.31755	31.1788
4-4	1.3123	41.1053	0.963157	21.4905
4-5	1.22867	44.2091	1.11991	23.6001
4-6	1.25984	47.2226	0.8708	25.5674
4-7	1.32449	49.8271	1.0066	23.7573
4-8	1.675	50.808	1.33499	34.056
5-1	1.21927	45.8122	1.10629	29.4724
5-2	1.36647	38.0917	0.957489	28.9582
5-3	1.99617	35.8364	1.1007	27.0934
5-4	0.895131	66.6501	1.32741	24.481
5-5	0.973345		1.56121	31.6535
5-6	1.51028	87.5331	0.926386	22.3798
5-7	1.23016	27.7733	1.46344	26.7609
5-8	1.63889	37.0933	1.46689	21.2412
6-1	1.37659	49.6733	0.989813	20.9585
6-2	0.84053	60.0281	1.09939	27.518
6-3	1.62096	43.2422	1.04983	27.8015
6-4	0.745737		1.63701	35.9874
6-5	1.66617	35.2434	1.43802	14.4686
6-6	1.21712	52.2896	1.33844	9.61771
6-7	1.27348	50.0832	0.766845	27.7879
6-8	2.15054	61.1994	1.42904	39.1772
